# Supplementary material for: Sensory Processing Issues and Their Association with Social Difficulties in Children with Autism Spectrum Disorders
Source: J Clin Med. 2019 Sep 20;8(10):1508. doi: 10.3390/jcm8101508 (PMC6833094; doi:10.3390/jcm8101508)
Supplement: Supplementary file 1 [file jcm-08-01508-s001.zip]

Archive with 9 entries (8 files):
- Supplementary analyses.pdf
- __MACOSX/
- __MACOSX/._Supplementary analyses.pdf
- Supplementary TableS1.pdf
- __MACOSX/._Supplementary TableS1.pdf
- Supplementary TableS2.pdf
- __MACOSX/._Supplementary TableS2.pdf
- Figure_S4.pdf
- __MACOSX/._Figure_S4.pdf
